# Supplementary material for: PhysarumSpreader: A New Bio-Inspired Methodology for Identifying Influential Spreaders in Complex Networks
Source: PLoS One. 2015 Dec 18;10(12):e0145028. doi: 10.1371/journal.pone.0145028 (PMC4686164; doi:10.1371/journal.pone.0145028)
Supplement: S1 Text — (TXT) [file pone.0145028.s001.txt]

US airports network:"http: //toreopsahl.com/datasets/#usairports"
Collaborations network: "http://www-personal.umich.edu/~mejn/netdata/"
